# Supplementary material for: Understanding barriers to stool adequacy: results from a programmatic assessment of Pakistan's acute flaccid paralysis active surveillance system in 12 priority districts
Source: Front Public Health. 2025 May 9;13:1549291. doi: 10.3389/fpubh.2025.1549291 (PMC12098616; doi:10.3389/fpubh.2025.1549291)
Supplement: Supplementary file 1 [file Data_Sheet_1.xlsx]

## Sheet: Supplementary Table 1
Supplementary Table 1. Knowledge of AFP surveillance by health facility staff, role, and district
Healthcare worker group	Question	Dera Bugti	Bannu	Killa Abdulla	Usta Muhammad	Gujrat	Lahore	Peshawar	Orakzai	Noshki	Islam-abad	Rawal-pindi	Karachi Korangi
AFP focal person	AFP definition	3/8 (38%)	9/9 (100%)	8/8 (100%)	13/13 (100%)	10/10 (100%)	8/10 (80%)	16/16 (100%)	4/4 (100%)	8/8 (100%)	13/13 (100%)	22/23 (96%)	10/10 (100%)
	Stool sample procedure	5/8 (63%)	9/9 (100%)	8/8 (100%)	13/13 (100%)	10/10 (100%)	8/10 (80%)	16/16 (100%)	4/4 (100%)	4/8 (50%)	13/13 (100%)	23/23 (100%)	10/10 (100%)
	Reverse cold chain	3/8 (38%)	9/9 (100%)	7/8 (88%)	10/13 (77%)	9/10 (90%)	8/10 (80%)	13/16 (81%)	4/4 (100%)	4/8 (50%)	13/13 (100%)	21/23 (91%)	10/10 (100%)
	Who to report AFP to	7/8 (88%)	9/9 (100%)	8/8 (100%)	13/13 (100%)	10/10 (100%)	9/10 (90%)	15/16 (94%)	4/4 (100%)	7/8 (88%)	13/13 (100%)	21/23 (91%)	10/10 (100%)
	Recent AFP training	1/8 (12%)	9/9 (100%)	5/8 (63%)	11/13 (85%)	9/10 (90%)	8/10 (80%)	7/16 (44%)	4/4 (100%)	4/8 (50%)	10/13 (77%)	8/23 (35%)	10/10 (100%)
Doctors	AFP definition	8/10 (80%)	4/4 (100%)	8/8 (100%)	No doctors interviewed	11/12 (92%)	12/18 (67%)	40/42 (95%)	3/3 (100%)	1/2 (50%)	36/36 (100%)	46/47 (98%)	14/15 (93%)
	Stool sample procedure	6/10 (60%)	4/4 (100%)	8/8 (100%)		12/12 (100%)	9/18 (50%)	25/42 (60%)	3/3 (100%)	1/2 (50%)	33/36 (92%)	41/47 (87%)	15/15 (100%)
	Reverse cold chain	2/10 (20%)	4/4 (100%)	8/8 (100%)		9/12 (75%)	8/18 (44%)	13/42 (31%)	3/3 (100%)	1/2 (50%)	33/36 (92%)	36/47 (77%)	4/15 (27%)
	Who to report AFP to	6/10 (60%)	4/4 (100%)	4/8 (50%)		11/12 (92%)	12/18 (67%)	29/42 (69%)	3/3 (100%)	2/2 (100%)	36/36 (100%)	45/47 (96%)	14/15 (93%)
	Recent AFP training	1/10 (10%)	4/4 (100%)	5/8 (63%)		10/12 (83%)	9/18 (50%)	14/42 (33%)	3/3 (100%)	0/2 (0%)	36/36 (100%)	23/47 (49%)	13/15 (87%)
Nurses	AFP definition	1/14 (7%)	4/4 (100%)	No nurses interviewed		11/11 (100%)	13/18 (72%)	25/36 (69%)	2/3 (67%)	0/3 (0%)	29/29 (100%)	34/51 (67%)	12/12 (100%)
	Stool sample procedure	0/14 (0%)	4/4 (100%)			9/11 (82%)	8/18 (44%)	12/36 (33%)	2/3 (67%)	0/3 (0%)	25/29 (86%)	26/51 (51%)	12/12 (100%)
	Reverse cold chain	0/14 (0%)	4/4 (100%)			8/11 (73%)	6/18 (33%)	3/36 (8%)	2/3 (67%)	0/3 (0%)	24/29 (83%)	23/51 (45%)	3/12 (25%)
	Who to report AFP to	7/14 (50%)	4/4 (100%)			10/11 (91%)	13/18 (72%)	21/36 (58%)	1/3 (33%)	0/3 (0%)	29/29 (100%)	33/51 (65%)	10/12 (83%)
	Recent AFP training	0/14 (0%)	4/4 (100%)			9/11 (82%)	6/18 (33%)	8/36 (22%)	2/3 (67%)	0/3 (0%)	26/29 (90%)	15/51 (29%)	11/12 (92%)
Support staff	AFP definition	2/14 (14%)	4/4 (100%)	4/7 (57%)		11/12 (92%)	5/17 (29%)	14/36 (39%)	2/2 (100%)	0/3 (0%)	14/15 (93%)	15/17 (88%)	4/4 (100%)
	Stool sample procedure	0/14 (0%)	4/4 (100%)	4/7 (57%)	No support staff interviewed	10/12 (83%)	3/17 (18%)	3/36 (8%)	2/2 (100%)	0/3 (0%)	13/15 (87%)	14/17 (82%)	4/4 (100%)
	Reverse cold chain	0/14 (0%)	4/4 (100%)	4/7 (57%)		10/12 (83%)	2/17 (12%)	1/36 (3%)	2/2 (100%)	0/3 (0%)	13/15 (87%)	11/17 (65%)	1/4 (25%)
	Who to report AFP to	5/14 (36%)	4/4 (100%)	3/7 (43%)		12/12 (100%)	13/17 (76%)	22/36 (61%)	2/2 (100%)	1/3 (33%)	14/15 (93%)	16/17 (94%)	4/4 (100%)
	Recent AFP training	0/14 (0%)	4/4 (100%)	4/7 (57%)		8/12 (67%)	3/17 (18%)	3/36 (8%)	2/2 (100%)	0/3 (0%)	14/15 (93%)	6/17 (35%)	4/4 (100%)
